# Supplementary material for: Analysis of Immobilized Protein Unfolding and Molecular Dynamics Shows How pH, Glycosylation, and OCA3-Related Variants Influence Tyrp1’s Stability and Function
Source: Int J Mol Sci. 2026 May 30;27(11):4961. doi: 10.3390/ijms27114961 (PMC13256153; doi:10.3390/ijms27114961)
Supplement: Supplementary file 1 [file ijms-27-04961-s001.zip]

Archive with 1 entries (1 files):
- ijms-4324283-supplementary.pdf
